# Supplementary material for: Case Report: TNF-Alpha Inhibitors to Rescue Pregnancy in Women With Potential Pregnancy Loss: A Report of Ten Cases
Source: Front Immunol. 2022 May 25;13:900537. doi: 10.3389/fimmu.2022.900537 (PMC9174430; doi:10.3389/fimmu.2022.900537)
Supplement: Supplementary file 2 [file Table_1.xlsx]

## Sheet: NC
Days of pregnancy	Case1 WSY		Case2 CQ		Case4 XFS		Case7 SY		Case8 FLN		Case9 HXY		Case10 FSQ
Day26					69						23
Day27
Day28					197.37						92
Day29													161
Day30	154				536		181.7				283
Day31
Day32					1890		378.2				875
Day33													1653
Day34	1403				4888		856.6		2273		2313
Day35
Day36							1834.5		4660		5274		6292
Day37			3266		16831
Day38							6204		12436		10587		14176
Day39
Day40			21310				9541.4				17025
Day41	21268				32284				32927				27374
Day42							23893				20006
Day43			18221	ADA injection					58894
Day44							23748	ADA injection			38000		38602
Day45	43902
Day46									136136		68224
Day47
Day48					58016.2		47304				91663		71779
Day49					54438	CTZX injection			274563
Day50							55849				124725
Day51
Day52	36306	ADA injection	215594								160000		81584
Day53							109146
Day54					68032						143142	ADA injection	89606
Day55	49082								245621	ADA injection	142143
Day56					74037		104694	ADA injection					90277
Day57													103127
Day58									231018
Day59	60787				83763								125440
Day60							105828
Day61	62542								476666				121964	ADA injection
Day62
Day63													190000
Day64							114954				232431
Day65
Day66
Day67
Day68
Day69							112217

## Sheet: ART
	Case3 LYH		Case5 CLQ		Case6 CLN
Day27			93
Day28					266
Day29			270
Day30					666
Day31	941		690.32
Day32
Day33	3325		1562.4		2191
Day34
Day35	7286		3128.44		5136
Day36
Day37	11331		5047.81
Day38	14016				8045
Day39			6772.12
Day40	18830				24873
Day41			9709.37
Day42	26000				40810
Day43			17166.6
Day44	30020
Day45			18680.9
Day46	43271				65000
Day47			21932.1
Day48	43185	ADA injection
Day49			27270.8		54985	ADA injection
Day50
Day51			32075.1		54078
Day52			27281.5	ADA injection
Day53	62164				78828
Day54
Day55	58786	ADA injection	47892.4		89458
Day56
Day57	56361				80471
Day58
Day59					147870
Day60			78961.9
Day61	120006
Day62
Day63
Day64
Day65
Day66
Day67			121249
